# Supplementary material for: Deep versus Moderate Neuromuscular Blockade in Gynecologic Laparoscopic Operations: Randomized Controlled Trial
Source: J Pers Med. 2022 Apr 1;12(4):561. doi: 10.3390/jpm12040561 (PMC9032163; doi:10.3390/jpm12040561)
Supplement: Supplementary file 1 [file jpm-12-00561-s001.zip]

Archive with 1 entries (1 files):
- jpm-1586796-supplementary.pdf
